# Supplementary material for: Making the case for workforce diversity in biomedical informatics to help achieve equity-centered care: a look at the AMIA First Look Program
Source: J Am Med Inform Assoc. 2021 Nov 22;29(1):171–5. doi: 10.1093/jamia/ocab246 (PMC8714276; doi:10.1093/jamia/ocab246)
Supplement: ocab246_Supplementary_Data [file ocab246_supplementary_data.zip]

Archive with 8 entries (7 files):
- ocab246-suppl_data/
- ocab246-suppl_data/Appendix.docx
- ocab246-suppl_data/Figure1a.bmp
- ocab246-suppl_data/Figure1b.bmp
- ocab246-suppl_data/Figure2b.bmp
- ocab246-suppl_data/Figure3a.bmp
- ocab246-suppl_data/Picture2a.bmp
- ocab246-suppl_data/Picture3b.bmp
